# Supplementary material for: A global live cell barcoding approach for multiplexed mass cytometry profiling of mouse tumors
Source: JCI Insight. 2021 Apr 8;6(7):e143283. doi: 10.1172/jci.insight.143283 (PMC8119183; doi:10.1172/jci.insight.143283)
Supplement: Supplemental Table 1 [file jciinsight-6-143283-s012.xlsx]

## Sheet: Sheet1
Supplementary Table S1. Top candidate surface markers for barcoding from Cell Surface Protein Atlas
											Cell Tag
UP entry name	ID link	ENTREZ gene symbol	ENTREZ ac	Protein description	CD	Count Detection In Different Cell Types	Antibody*	CSPA category	Data Type	Total Unique Peptides Across All Cell Types	2D4-iPS	159-2 EB	159-2 ES	159-2 NP	Adipocytes subcutaneous	Astroglia	C2C12	D3_ES	E14Tg2a	GL261	J1_EB	J1_neurons	J1_NP	J774.2	Macrophages (BM-der.)	Min6	MSC80	Neural stem cells (forebrain)	Neural stem cells (spinal cord)	Neural stem cells (SVZ)	R1_defNCS 2°	R1_EB	R1_ES	R1_NP_4h	R1_primNCS 1°	SMA560	Spleenocytes	TH-0	TH-1	TH-17	TTF-1_iPS
ITB1_MOUSE	P09055	Itgb1	16412	Integrin	CD29	31	Yes	1 - high confidence	Sum of Num Unique Peps	752	19	3	5	3	12	48	4	19	30	72	32	13	7	50	6	65	115	25	33	23	29	6	24	4	27	34	2	9	13	8	12
4F2_MOUSE	P10852	Slc3a2	17254	Ca2+ L-type AA transporter	CD98	31	Yes	1 - high confidence	Sum of Num Unique Peps	733	21	30	34	24	4	33	28	34	19	31	15	10	7	34	31	51	20	29	16	20	13	28	42	2	15	14	15	16	35	28	34
BASI_MOUSE	P18572	Bsg	12215	EMMPRIN	CD147	31	No	1 - high confidence	Sum of Num Unique Peps	612	12	29	29	36	8	67	3	18	24	19	27	10	10	25	5	14	41	21	16	9	18	22	32	6	25	14	8	4	28	21	11
LRP1_MOUSE	Q91ZX7	Lrp1	16971	LDL receptor	CD91	29	No	1 - high confidence	Sum of Num Unique Peps	559	10	4	3	8	7	43	2	18	3	20	14	27	8	54	46	1	50	22	43	69	18	6	21		17	18	7	6		1	13
ICAM1_MOUSE	P13597	Icam1	15894	Adhesion	CD54	28	Yes	1 - high confidence	Sum of Num Unique Peps	408	17	9	30	4	1	59		35	26	12	4	4	1	41	7	3	1		2		2	9	34	2	12	1	12	6	32	22	20
PTPRJ_MOUSE	Q64455	Ptprj	19271	Cell diff, signal transduction	CD148	29	No	1 - high confidence	Sum of Num Unique Peps	312	7	7	5	2	2	27		9	9	27	3	9	1	28	20	27	20	13	8	4	5	7	9		6	11	16	4	14	9	3
AT1B3_MOUSE	P97370	Atp1b3	11933	Na/K ATPase	CD298	30	No	1 - high confidence	Sum of Num Unique Peps	300	9	10	10	9	1	20	4	11	10	15	9	10	4	19	9	14	26	10	6	6	10	9	19		8	2	4	7	10	9	10
CD47_MOUSE	Q61735	Cd47	16423	Integrin; overexpressed in cancer; don't eat me	CD47	28	Yes	1 - high confidence	Sum of Num Unique Peps	289	2			1	6	23		2	2	23	3	4	3	20	15	24	22	9	7	5	2	2	9	2	3	5	19	20	32	22	2
LAMP1_MOUSE	P11438	Lamp1	16783	Glycoprotein; more mac	CD107a	28	Yes	1 - high confidence	Sum of Num Unique Peps	248	12	3	8	3	1	16	3	6	4	10	6	5	2		14	11		8	17	27	17	11	10	2	7	3		3	8	6	25
ITAV_MOUSE	P43406	Itgav	16410	Integrin	CD51	30	Yes	1 - high confidence	Sum of Num Unique Peps	184	2	3	4	5	2	24	5	11	3	7	4	2	1	7	4	13	18	11	7	5	1	4	12		1	6	4	1	5	3	9
LAMP2_MOUSE	P17047	Lamp2	16784	Glycoprotein; more mac	CD107b	28	Yes	1 - high confidence	Sum of Num Unique Peps	101	5	1	1	1	3	5	1	7	2	3	1	3		2	4	4	3	2	8	12	9	1	5		4	2	2		5	1	4
INSR_MOUSE	P15208	Insr	16337	Insulin receptor	CD220	31	Yes	1 - high confidence	Sum of Num Unique Peps	94	3	2	2	3	1	5	2	5	3	6	5	4	1	4	1	3	5	3	3	3	3	2	5	1	4	2	2	3	3	3	2
PRIO_MOUSE	P04925	Prnp	19122	Prion	CD230	30	No	1 - high confidence	Sum of Num Unique Peps	59	1	1	1	2	1	10	1	1	1	5	1	1	1	2	1	9	7	1	1	1	1	1	1		1	1	1	1	1	1	1
*Available for mouse reactivity, is monoclonal, is unconjugated; is from vendors with prior experience (Biolegend, Invitrogen, CST)
