# Supplementary material for: A global live cell barcoding approach for multiplexed mass cytometry profiling of mouse tumors
Source: JCI Insight. 2021 Apr 8;6(7):e143283. doi: 10.1172/jci.insight.143283 (PMC8119183; doi:10.1172/jci.insight.143283)
Supplement: Supplemental Table 2 [file jciinsight-6-143283-s013.xlsx]

## Sheet: Supplementary Table Revised
Supplementary Table S2. Gene expression levels (RNASeq) from Immgen for Reference Cell Types
Gene_Symbol	Cell_Type	Itgb1 (CD29)	Slc3a2 (CD98)	Ptprc (CD45)	Pdpn
MF_PC	Immune	6476.42	667.635	1656.57	0.1
T8_Tem_LCMV_d180_Sp	Immune	4363.12	830.738	13957.9	7.71056
GN_Thio_PC	Immune	4320.61	8135.85	25957.1	53.7928
T8_TE_LCMV_d7_Sp	Immune	4304.89	399.595	14787	0.1
NK_27-11b+_Sp	Immune	4165.32	568.58	18600	0.1
B1b_PC	Immune	3112.41	488.924	4923.32	0.1
LEC_SLN	Stromal	2582.74	1569.67	22.5754	1333.79
MF_Alv_Lu	Immune	2453.81	1193.87	5535.88	69.2895
DC_8+_Sp	Immune	2087.64	1092.9	6150.18	0.1
IAP_SLN	Stromal	1518.55	704.378	4849.89	9.18289
MC_heparinase_PC	Immune	1497.32	3312.01	2783.15	0.1
NKT_Sp	Immune	1333.46	787.078	7757.74	0.1
MMP2_150+48+_BM	Immune	1116.07	696.795	784.013	0.1
Ep_MEChi_Th	Stromal	998.086	1345.49	72.0998	132.883
LTHSC_34-_BM	Immune	766.388	604.836	1420.33	0.1
preT_DN1_Th	Immune	755.801	503.133	3105.69	1.62741
Tgd_Sp	Immune	746.602	629.493	13356.7	0.379553
T_DP_Th	Immune	740.145	438.821	9483.54	0.946556
Tgd_g2+d17_LN	Immune	694.896	637.238	6055.03	0.801973
proB_CLP_BM	Immune	639.089	441.355	1352.49	0.480374
DC_pDC_Sp	Immune	589.197	545.719	6224.06	2.27417
B_GC_CC_Sp	Immune	559.635	475.468	6309.51	0.1
ILC2_SI	Immune	432.986	2398.38	4987.33	0.921301
B_PC_Sp	Immune	404.417	15887.8	2244.84	0.1
Tgd_g2+d1_24a+_Th	Immune	398.053	426.175	6203.21	1.3554
Treg_4_25hi_Sp	Immune	372.415	504.506	9626.76	1.4264
ILC3_NKp46-CCR6-_SI	Immune	357.151	1031.14	2450.31	0.1
proB_FrBC_BM	Immune	343.363	639.866	912.093	0.753534
ILC3_NKp46+_SI	Immune	308.442	1096.04	2904.55	0.1
GN_BM	Immune	290.857	530.16	12281.6	65.4296
B_MZ_Sp	Immune	270.545	486.243	7026.17	0.1
T_8_Nve_Sp	Immune	178.423	595.994	11723.3	0.1
T_4_Nve_Sp	Immune	119.255	542.185	10690.3	2.63612
B_Fo_Sp	Immune	116.71	607.543	7805.29	0.806403
