# Supplementary material for: A global live cell barcoding approach for multiplexed mass cytometry profiling of mouse tumors
Source: JCI Insight. 2021 Apr 8;6(7):e143283. doi: 10.1172/jci.insight.143283 (PMC8119183; doi:10.1172/jci.insight.143283)
Supplement: Supplemental Table 5 [file jciinsight-6-143283-s014.xlsx]

## Sheet: Sheet1
Supplementary Table S3. Cell Type Annotations
Annotation	# of metaclusters	Cell type name	Cell phenotyping (based on canonical markers)	Subtyping (detailed annotation)
B	1	B cells	CD45+CD3-CD19+B220+
CD4	1	CD4+ T cells	CD45+CD3+CD19-CD4+CD8-CD25-
CD8 N	2	CD8+ Naïve T cells	CD45+CD3+CD19-CD4-CD8+CD62L+CD44-PD1-
CD8 PD1+	1	CD8+ PD1+ T cells	CD45+CD3+CD19-CD4-CD8+CD62L-CD44+PD1+
DC	1	Dendritic cells	CD45+CD11c+CD11b+F480-CD40+MHCIIhi	PDL1+CD40+MHCIIhi
G-MDSC	1	Granulocytic myeloid-derived suppressor cells	CD45+CD11b+F480-Ly6C+/-Ly6G+
M-MDSC1	1	Monocytic myeloid-derived suppressor cells	CD45+CD11b+F480-Ly6C+y6G-	PDL1+CD40-
M-MDSC2	1	Monocytic myeloid-derived suppressor cells	CD45+CD11b+F480-Ly6C+y6G-	PDL1+CD40+MHCIihi
M-MDSC3	1	Monocytic myeloid-derived suppressor cells	CD45+CD11b+F480-Ly6C+y6G-	PDL1-MHCII+
M-MDSC4	1	Monocytic myeloid-derived suppressor cells	CD45+CD11b+F480-Ly6C+y6G-	PDL1-MHCII-
NK	1	Natural killer cells	CD45+CD3-CD19-NK1.1+
NKT	1	Natural killer T cells	CD45+CD3+NK1.1+CD4-CD8-
TAM1	2	Tumor associated macrophages	CD45+CD11b+F480+	PDL1+CD40+MHCIIhi
TAM2	2	Tumor associated macrophages	CD45+CD11b+F480+	PDL1+CD40-
TAM3	1	Tumor associated macrophages	CD45+CD11b+F480+	PDL1loMHCII-
Treg	1	Regulatory T cells	CD45+CD3+CD19-CD4+CD8-CD62L-CD44+CD25+	CD4+CD25+
Tumor1	3	Non-immune/Tumor	CD45-CD3-CD19-NK1.1-CD11b+CD44+/-	PDL1-MHCII-
Tumor2	1	Non-immune/Tumor	CD45-CD3-CD19-NK1.1-CD11b+CD44+/-	PDL1+MHCII-
Tumor3	3	Non-immune/Tumor	CD45-CD3-CD19-NK1.1-CD11b+CD44+/-	PDL1+MHCII+
Tumor4	1	Non-immune/Tumor	CD45-CD3-CD19-NK1.1-CD11b+CD44+/-	PDL1-MHCII+
UA	1	Unassigned	All negative except CD45, CD44, PDL1, CD69
UA	1	Unassigned	CD45+CD3-CD4+CD8+B220+CD11c+
UA	1	Unassigned	CD45+CD11b+CD11c+F480+MHCII-
